# Supplementary material for: The C-terminal region of Trypanosoma cruzi MASPs is antigenic and secreted via exovesicles
Source: Sci Rep. 2016 Jun 8;6:27293. doi: 10.1038/srep27293 (PMC4897614; doi:10.1038/srep27293)
Supplement: Supplementary Dataset 1 [file srep27293-s2.xls]

## Sheet: Sheet1
Supplementary dataset 1. MASP C-term sequences obtained after sequencing 17 clones of the CL-Brener strain and 23 of PAN4 strain of T.cruzi. (CL: CL Brener; PAN 4 : PAN4 strain). Preferential GPI-modification site (omega-site) highlighted in red, alternative GPI-modification site (omega-site) highlighted in orange.
Clon	Aminoacid sequence	DNA sequence
CL.1	DGSTAVSHTTSPLFLHLVVVACAAASAVVAA	GACGGCAGCACCGCGGTCTCCCACACCACCTCCCCTCTTTTTCTTCATCTTGTTGTTGTTGCGTGCGCGGCTGCTAGTGCGGTGGTGGCCGCGA
CL.2	DGSTAVSHTTSPLLPLLLVVACAAATAVVAA	GACGGCAGCACCGCGGTCTCCCACACCACCTCCCCTCTTTTGCCTCTTCTCCTTGTTGTTGCGTGCGCGGCTGCTACTGCGGTGGTGGCCGCGA
CL.3	DGSTAVSHTTSPLLLFLLVVVCAAATAVVAA	GACGGCAGCACCGCGGTCTCCCACACCACCTCTCCTCTTTTGCTTTTTCTTCTTGTTGTTGTATGCGCGGCTGCTACTGCGGTGGTGGCCGCGA
CL.4	DGSTAVSHTTSPLFLFLLACAAAPAVVAA	GACGGCAGCACCGCGGTCTCCCACACCACCTCCCCTCTTTTTCTTTTTCTTCTTGCGTGCGCGGCTGCTCCTGCGGTGGTGGCCGCGA
CL.5	DGSTAVSHTTSSLLLLLLVVACAAATAVVAA	GACGGCAGCACCGCGGTCTCCCACACCACCTCCTCTCTTTTGCTTCTTCTTCTTGTTGTTGCGTGCGCGGCTGCTACTGCGGTGGTGGCCGCGA
CL.6	DGSTAVSHTTSPLLPLLLVVACAAATAVVAA	GACGGCAGCACCGCGGTCTCCCACACCACCTCCCCTCTTTTGCCTCTTCTCCTTGTTGTTGCGTGCGCGGCTGCTACTGCGGTGGTGGCCGCGA
CL.7	DGSTAVSHTTSPLLLLLVACAAATAVVAA	GACGGCAGCACCGCGGTCTCCCACACCACCTCCCCTCTTTTGCTTCTTCTTGTTGCGTGCGCGGCTGCTACTGCGGTGGTGGCCGCGA
CL.8	DGSTAVSHTTSPLLLLLVVACAAATAVVAA	GACGGCAGCACCGCGGTCTCCCACACCACCTCCCCTCTTTTGCTTCTTCTTGTTGTTGCGTGCGCGGCTGCTACTGCGGTGGTGGCCGCGA
CL.9	DGSGSSAVFHPTSHPLFILVVVACAAATAVV	TCCGGCAGCAGCGCGGTCTTCCACCCCACCTCCCATCCTCTTTTTATTCTTGTTGTTGTTGCGTGCGCGGCTGCTACTGC GGTGGTGGCCGCGA
CL.10	DGSTALSHTTSPLFLFLLACAAATAVVAA	GACGGCAGCACCGCGCTCTCCCACACCACCTCACCTCTTTTTCTTTTTCTTCTTGCGTGTGCGGCTGCTACTGCGGTGGTGGCCGCGA
CL.11	DGSTAVSHTTSPLLLLLVVACAAATAVVAA	GACGGCAGCACCGCGGTCTCCCACACCACCTCCCCTCTTTTGCTTCTTCTTGTTGTTGCGTGCGCGGCTGCTACTGCGGTGGTGGCCGCGA
CL.12	DGSTAVSHTTSSLLLLLLVVACAAATAVVAA	GACGGCAGCACCGCGGTCTCCCACACCACCTCCTCTCTTTTGCTTCTTCTTCTTGTTGTTGCGTGCGCGGCTGCTACTGCGGTGGTGGCCGCGA
CL.13	DGSTAVSHTTSPLLLLLLVACAAATAVVAA	GACGGCAGCACCGCGGTCTCCCACACCACCTCCCCTCTTTTGCTTCTTCTTCTTGTTGCGTGCGCGGCTGCTACTGCGGTGGTGGCCGCGA
CL.14	DGSTAVSHTISPLLLLLLVVACAAATAVVAA	GACGGCAGCACCGCGGTCTCCCACACCATCTCTCCTCTTTTGCTTCTTCTTCTTGTTGTTGCGTGCGCGGCTGCTACTGCGGTGGTGGCCGCGA
CL.15	DGSTPVSHTTSPLLLLLLVPCAAATAVVAA	GACGGCAGCACCCCGGTCTCCCACACCACCTCCCCTCTTTTGCTTCTTCTTCTTGTTCCGTGCGCGGCTGCTACTGCGGTGGTGGCCGCGA
CL.16	DGSTAVSHTTSPLLPLLLLVVCAAATAVVAA	GACGGCAGCACCGCGGTCTCCCACACCACCTCCCCTCTTTTGCCTCTTCTTCTTCTTGTTGTGTGCGCGGCTGCTACTGCGGTGGTGGCCGCGA
CL.17	DGTTAVSHTTSPLLLLLLLVVACAAATAVVAA	GACGGCACCACCGCGGTCTCCCACACCACCTCCCCTCTTTTGCTTCTTCTTCTTCTTGTTGTCGCGTGCGCGGCTGCTACTGCGGTGGTGGCCGCGA
PAN 4.1	DGSTAVSHTTSPLLLLLLVACAAATAVVAA	GACGGCAGCACCGCGGTCTCCCACACCACCTCCCCTCTTTTGCTTCTTCTTCTTGTTGCG TGCGCGGCTGCTACTGCGGTGGTGGCCGCGA
PAN 4.2	DGSTAVSHTTSPPLLLLVACAAATAVVAA	GACGGCAGCACCGCGGTCTCCCACACCACCTCCCCTCCTTTGCTTCTTCTTGTTGCGTGCGCGGCTGCTACTGCGGTGGTGGCCGCGA
PAN 4.3	DGSTAVSHTTSPLLLFVAAATAVVAA	GACGGCAGCACCGCGGTCTCCCACACCACCTCCCCTCTTTTGCTTTTTGTTGCGGCTGCTACTGCGGTGGTGGCCGCGA
PAN 4.4	DGSTAVSHTTSPLLLLLVVACAAATAVVAA	GACGGCAGCACCGCGGTCTCCCACACCACCTCCCCTCTTTTGCTTCTTCTTGTTGTTGCGTGCGCGGCTGCTACTGCGGTGGTGGCCGCGA
PAN 4.5	DGSTAVSHTTSPLLLLLVVACAAATAVVAA	GACGGCAGCACCGCGGTCTCCCACACCACCTCCCCTCTTTTGCTTCTTCTTGTTGTTGCGTGCGCGGCTGCTACTGCGGTGGTGGCCGCGA
PAN 4.6	DATTAVSHTTSPLFLHLVVVACAAATAVVAA	GACGCCACCACCGCGGTCTCCCACACCACCTCCCCTCTTTTTCTTCATCTTGTTGTTGTTGCGTGCGCGGCTGCTACTGCGGTGGTGGCCGCGA
PAN 4.7	DGSTAVSHTTSSLLLLLVVACAAATAVVAA	GACGGCAGCACCGCGGTCTCCCACACCACCTCCTCGCTTTTGCTTCTTCTTGTTGTTGCGTGCGCGGCTGCTACTGCGGTGGTGGCCGCGA
PAN 4.8	DGSTAVSHTTSPLLLLVVVACAAATAVVAA	GACGGCAGCACCGCGGTCTCCCACACCACCTCCCCTCTTTTGCTTCTTGTTGTTGTTGCTTGCGCGGCT CTACTGCGGTGGTGGCCGCGA
PAN 4.9	DGSTALSHTTSPLLLLLLVPCAAATGVVAA	GACGGCAGCACCGCGCTCTCCCACACCACCTCCCCTCTTTTGCTTCTTCTTCTTGTTCCGTGCGCGGCTGCTACTGGGGTGGTGGCCGCGA
PAN 4.10	DGSTALSHTTSPLLLLLPVACAAATAVVAA	GACGGCAGCACCGCGCTCTCCCACACCACCTCCCCTCTTTTGCTTCTTCTTCCTGTTGCGTGCGCGGCTGCTACTGCGGTGGTGGCCGCGA
PAN 4.11	DGSTAVSHTTSSLLLLLVVACAAATAVVAA	GACGGCAGCACCGCGGTCTCCCACACCACCTCCTCGCTTTTGCTTCTTCTTGTTGTTGCGTGCGCGGCTGCTACTGCGGTGGTGGCCGCGA
PAN 4.12	DGSTAVSHTTSSLLLLLVVACAAATAVVAA	GACGGCAGCACCGCGGTCTCCCACACCACCTCCTCGCTTTTGCTTCTTCTTGTTGTTGCGTGCGCGGCTGCTACTGCGGTGGTGGCCGCGA
PAN 4.13	DGSTAVSHTTSPLLLLLVVACAAATAVVAA	GACGGCAGCACCGCGGTCTCCCACACCACCTCCCCTCTTTTGCTTCTTCTTGTTGTTGCGTGCGCGGCTGCTACTGCGGTGGTGGCCGCGA
PAN 4.14	DGSTAVSHTTSPLLLFLVACAAATAVVAA	GACGGCAGCACCGCGGTCTCCCACACCACCTCCCCTCTTCTGCTTTTTCTTGTTGCTTGCGCGGCTGCTACTGCGGTGGTGGCCGCGA
PAN 4.15	DGSTAVSHTTSPLLLLFLVACAAATAVVAA	GACGGCAGCACCGCGGTCTCCCACACCACTTCCCCTCTTCTGCTTCTTTTTCTTGTTGCGTGTGCGGCTGCTACTGCGGTGGTGGCCGCGA
PAN 4.16	DGSTAVSHTTSPRLLLVVVACAAATAVVAA	GACGGCAGCACCGCGGTCTCCCACACCACCTCCCCTCGTTTGCTTCTTGTTGTTGTTGCGTGCGCGGCTGCTACTGCGGTGGTGGCCGCGA
PAN 4.17	DGSTAVSHTTSPLLLLVVVACAAATAVVAA	GACGGCAGCACCGCGGTCTCCCACACCACCTCCCCTCTTTTGCTTCTTGTTGTTGTTGCGTGCGCGGCTGCTACTGCGGTGGTGGCCGCGA
PAN 4.18	DGSTAVSHTTSPLLLFVVACAAATAVVAA	GACGGCAGCACCGCGGTCTCCCACACCACCTCCCCTCTTTTGCTTTTTGTTGTTGCGTGCGCGGCTGCTACTGCGGTGGTGGCCGCGA
PAN 4.19	DGSTAVSHTTSPLLLLLVVACAAATAVVAA	GACGGCAGCACCGCGGTCTCCCACACCACCTCCCCTCTTTTGCTTCTTCTTGTTGTTGCGTGCGCGGCTGCTACTGCGGTGGTGGCCGCGA
PAN 4.20	DGSTAVSHTISPLLLLLLVVACAAATAVLAA	GACGGCAGCACCGCGGTCTCCCACACCATCTCTCCTCTTTTGCTTCTTCTTCTTGTTGTTGCGTGCGCGGCTGCTACTGCGGTGCTGGCCGCGA
PAN 4.21	DGSTAVSHTTSPLLLLLLVVACAAATAVVAA	GACGGCAGCACCGCGGTCTCCCACACCACCTCCCCTCTTTTGCTTCTTCTTCTTGTTGTTGCGTGCGCGGCTGCTACTGCGGTGGTGGCCGCGA
PAN 4.22	DGSTAVSHTTSPLLLLVVVACAAATAVVAA	GACGGCAGCACCGCGGTCTCCCACACCACCTCCCCTCTTTTGCTTCTTGTTGTTGTTGCTTGCGCGGCTGCTACTGCGGTGGTGGCCGCGA
PAN 4.23	DGSTAVSHTTSPLLLLLVVACAAATAVVAA	GACGGCAGCACCGCGGTCTCCCACACCACCTCCCCTCTTTTGCTTCTTCTTGTTGTTGCGTGCGCGGCTGCTACTGCGGTGGTGGCCGCGA
